# Supplementary material for: A set of Saccharomyces cerevisiae integration vectors for fluorescent dye labeling of proteins
Source: G3 (Bethesda). 2022 Aug 9;12(10):jkac201. doi: 10.1093/g3journal/jkac201 (PMC9526040; doi:10.1093/g3journal/jkac201)
Supplement: jkac201_Supplemental_Tables [file jkac201_supplemental_tables.xlsx]

## Sheet: Oligos
Supplementary Table I: Oligonucleotides used in this study.
Oligo name	Sequence	Buratowski lab oligo number
3XHA-Forward	cggtatcgataagcttgatatcgGGTCGACGGATCCCCGGGTT	3908
3XHA-Reverse	agaaccagatccacctgaaccGCACTGAGCAGCGTAATCTGGAACG	3909
TEFpro-Forward	GGTCACCCGGCCAGCGACAT	3914
TEFterm-Reverse	cggccgctctagaactagtgGCGGCGTTAGTATCGAATCGACAG	3915
GAL1pro-fwd	CGGATTAGAAGCCGCCGAG	4201
GAL1pro-rev	CTCCTTGACGTTAAAGTATAGAGG	4202
GAL1pro-eDHFR-fwd	TATACTTTAACGTCAAGGAGATGATCAGTCTGATTGCGGC	4203
GAL1pro-TEFt-rev	GCTCGGCGGCTTCTAATCCGGCGGCGTTAGTATCGAATCG	4204
SNAP/CLIP-3xHA-fwd	TGGGCAAGCCTGGGCTGGGTTACCCATACGATGTTCCTGA	4205
HALO-3xHA-fwd	CTACCTTAGAAATCAGCGGCTACCCATACGATGTTCCTGA	4266
GAL1pro-SNAP/CLIP-fwd	TATACTTTAACGTCAAGGAGATGGACAAAGACTGCGAAAT	4206
SNAP/CLIP-rev	ACCCAGCCCAGGCTTGC	4207
GAL1pro-HALO-fwd	TATACTTTAACGTCAAGGAGATGGCAGAAATCGGTACTGG	4265
HALO-rev	GCCGCTGATTTCTAAGGTAG	4259
T7 tag - HA	ATGACTGGTGGACAGCAAATGGGTCGCggatccTACCCATACGATGTTCCTGACTATGC	4111
polylinker - SNAP 3'	AAGCTTGTCGACGGAGCTCGAATTCGGATCCTTAACCCAGCCCAGGCTTGC	4112
polylinker - HALO	tgctcgagtgcggccgcaagcttTTAGCCGCTGATTTCTAAGGTAGAAAGC	4131
GS-linker-F	ggttcaggtggatctggttc	4211

## Sheet: Yeast strains
Supplementary Table II: Yeast strains used in this study.
Strain name	Genotype
YSB3474	MAT a, ura3-1, leu2-3,112, trp1-1, his3-11,15, ade2-1, pep4∆::HIS3, prb∆::his3, prc1∆::hisG, TFA2-HA3-DHFR::HygR, RPB1-SNAP::NATMX
YSB3473	MAT a, ura3-1, leu2-3,112, trp1-1, his3-11,15, ade2-1, pep4∆::HIS3, prb∆::his3, prc1∆::hisG, TFB1-HA3-DHFR::HygR, RPB1-SNAP::NATMX
YSB3535	MAT a, ura3-1, leu2-3,112, trp1-1, his3-11,15, ade2-1, pep4∆::HIS3, prb∆::his3, prc1∆::hisG, TFA2-HA3-DHFR::HygR, TFB1-HA3-SNAP::NATMX
YSB3537	MAT a, ura3-1, leu2-3,112, trp1-1, his3-11,15, ade2-1, pep4∆::HIS3, prb∆::his3, prc1∆::hisG, TFB1-HA3-DHFR::HygR, TFA2-HA3-SNAP::NATMX
YSB3552	MAT a, ura3-1, leu2-3,112, trp1-1, his3-11,15, ade2-1, pep4∆::HIS3, prb∆::his3, prc1∆::hisG, TFG1-HA3-DHFR::HygR, TFA2-HA3-SNAP::NATMX
YSB3553	MAT a, ura3-1, leu2-3,112, trp1-1, his3-11,15, ade2-1, pep4∆::HIS3, prb∆::his3, prc1∆::hisG, TFA2-HA3-DHFR::HygR, TFG1-HA3-SNAP::NATMX
YSB3554	MAT a, ura3-1, leu2-3,112, trp1-1, his3-11,15, ade2-1, pep4∆::HIS3, prb∆::his3, prc1∆::hisG, TFG1-HA3-DHFR::HygR, RPB11-HA3-SNAP::NATMX
YSB3555	MAT a, ura3-1, leu2-3,112, trp1-1, his3-11,15, ade2-1, pep4∆::HIS3, prb∆::his3, prc1∆::hisG, RPB11-HA3-DHFR::HygR, TFG1-HA3-SNAP::NATMX
YSB3630	MAT a, ura3-1, leu2-3,112, trp1-1, his3-11,15, ade2-1, pep4∆::HIS3, prb∆::his3, prc1∆::hisG, pGAL1→SNAP-HA3-SPT15::URA3
YSB3643	MAT a, ura3-1, leu2-3,112, trp1-1, his3-11,15, ade2-1, pep4∆::HIS3, prb∆::his3, prc1∆::hisG, SNAP-HA3-SPT15
YSB3645	MAT a, ura3-1, leu2-3,112, trp1-1, his3-11,15, ade2-1, pep4∆::HIS3, prb∆::his3, prc1∆::hisG, SPT15-HA3-SNAP::HygR, SPT7-HA3-HALO::NatR
YSB3687	MAT a, ura3-1, leu2-3,112, trp1-1, his3-11,15, ade2-1, pep4∆::HIS3, prb∆::his3, prc1∆::hisG, RPB1-HA3-HALO::NatMX, MED7-HA3-SNAP::KanMX
YF702	MAT a, ura3-1, leu2-3,112, trp1-1, his3-11,15, ade2-1, pep4∆::HIS3, prb∆::his3, prc1∆::hisG

## Sheet: Plasmids
Supplementary Table III: Plasmids created in this study.
Plasmid Name	N or C terminal	Fusion	Selectable Marker	Buratowski Lab Catalog Number	Buratowski Lab Freezer Number
Yeast tagging plasmids
pBS-SKII-3XHA-fSNAP-Hygromycin	C	fSNAP	Hygromycin	YV307	4526
pBS-SKII-3XHA-fSNAP-Phleomycin	C	fSNAP	Phleomycin	YV308	4527
pBS-SKII-3XHA-fSNAP-NAT	C	fSNAP	Nourseothricin	YV309	4528
pBS-SKII-3XHA-fSNAP-URA	C	fSNAP	C. albicans URA3	YV310	4529
pBS-SKII-3XHA-fSNAP-Kan	C	fSNAP	G418/Kanamycin	YV311	4530
pBS-SKII-3XHA-fCLIP-Hygromycin	C	fCLIP	Hygromycin	YV312	4531
pBS-SKII-3XHA-fCLIP-Phleomycin	C	fCLIP	Phleomycin	YV313	4532
pBS-SKII-3XHA-fCLIP-NAT	C	fCLIP	Nourseothricin	YV314	4533
pBS-SKII-3XHA-fCLIP-URA	C	fCLIP	C. albicans URA3	YV315	4534
pBS-SKII-3XHA-fCLIP-Kan	C	fCLIP	G418/Kanamycin	YV316	4535
pBS-SKII-3XHA-eDHFR-Hygromycin	C	eDHFR	Hygromycin	YV317	4536
pBS-SKII-3XHA-eDHFR-Phleomycin	C	eDHFR	Phleomycin	YV318	4537
pBS-SKII-3XHA-eDHFR-NAT	C	eDHFR	Nourseothricin	YV319	4538
pBS-SKII-3XHA-eDHFR-URA	C	eDHFR	C. albicans URA3	YV320	4539
pBS-SKII-3XHA-eDHFR-Kan	C	eDHFR	G418/Kanamycin	YV321	4540
pBS-SKII-3XHA-HALO-Hygromycin	C	HALO	Hygromycin	YV328	4640
pBS-SKII-3XHA-HALO-Phleomycin	C	HALO	Phleomycin	YV329	4641
pBS-SKII-3XHA-HALO-NAT	C	HALO	Nourseothricin	YV330	4642
pBS-SKII-3XHA-HALO-URA	C	HALO	C. albicans URA3	YV331	4643
pBS-SKII-3XHA-HALO-Kanamycin	C	HALO	G418/Kanamycin	YV332	4644
pBS-SKII-URA-GAL1-DHFR-3xHA	N	eDHFR	C. albicans URA3	YV333	4670
pBS-SKII-URA-GAL1-fSNAP-3xHA	N	fSNAP	C. albicans URA3	YV334	4671
pBS-SKII-URA-GAL1-fCLIP-3xHA	N	fCLIP	C. albicans URA3	YV335	4672
pBS-SKII-URA-GAL1-HALO-3xHA	N	HALO	C. albicans URA3	YV357	4712
pBS-SKII-URA-GAL1-fSNAP-GS	N	fSNAP	C. albicans URA3	YV358	4713
pBS-SKII-URA-GAL1-fCLIP-GS	N	fCLIP	C. albicans URA3	YV359	4714
pBS-SKII-URA-GAL1-HALO-GS	N	HALO	C. albicans URA3	YV360	4715
Bacterial expression constructs
pET28-his6-HA3-SNAP		SNAP	KanR	BE570	4633
pET28-his6-HA3-CLIP		CLIP	KanR	BE571	4639
pET28-his6-HA3-HALO		HALO	KanR	BE572	4645
